# Supplementary material for: Tailoring PLA-Based Composite Membranes with Ionic Liquids for Efficient H2/CO2 Separation in Reforming Processes
Source: Materials (Basel). 2026 Jun 13;19(12):2567. doi: 10.3390/ma19122567 (PMC13303151; doi:10.3390/ma19122567)
Supplement: Supplementary file 1 [file materials-19-02567-s001.zip]

Archive with 1 entries (1 files):
- materials-4356699-supplementary.pdf
